# Supplementary material for: Impact of variance components on reliability of absolute quantification using digital PCR
Source: BMC Bioinformatics. 2014 Aug 22;15(1):283. doi: 10.1186/1471-2105-15-283 (PMC4261249; doi:10.1186/1471-2105-15-283)
Supplement: Supplementary file 3 — Additional file 3: R-script. Users can simulate their own experiments with this code as well as reproduce all the numerical results discussed above. (ZIP 4 KB) [file 12859_2014_6687_MOESM3_ESM.zip]

Archive with 1 entries (1 files):
- 1866851647127365_add3.r
