# Supplementary material for: Impact of variance components on reliability of absolute quantification using digital PCR
Source: BMC Bioinformatics. 2014 Aug 22;15(1):283. doi: 10.1186/1471-2105-15-283 (PMC4261249; doi:10.1186/1471-2105-15-283)
Supplement: Supplementary file 4 — Additional file 4: Interactive tool. In this mini-website, we provide an interactive tool to study the influence of specific sources of variation on the performance of the concentration estimators. This can serve as a guide when designing an experiment. All results are relative to the true concentration and based on 1000 simulations with 8 technical replicates. (ZIP 17 MB) [file 12859_2014_6687_MOESM4_ESM.zip]

Archive with 317 entries (316 files):
- Additional file 4/index.html
- Additional file 4/RES/
- Additional file 4/RES/RES1111B.png
- Additional file 4/RES/RES1112B.png
- Additional file 4/RES/RES1113B.png
- Additional file 4/RES/RES1121B.png
- Additional file 4/RES/RES1122B.png
- Additional file 4/RES/RES1123B.png
- Additional file 4/RES/RES1131B.png
- Additional file 4/RES/RES1132B.png
- Additional file 4/RES/RES1133B.png
- Additional file 4/RES/RES1141B.png
- Additional file 4/RES/RES1142B.png
- Additional file 4/RES/RES1143B.png
- Additional file 4/RES/RES1151B.png
- Additional file 4/RES/RES1152B.png
- Additional file 4/RES/RES1153B.png
- Additional file 4/RES/RES1161B.png
- Additional file 4/RES/RES1162B.png
- Additional file 4/RES/RES1163B.png
- Additional file 4/RES/RES1171B.png
- Additional file 4/RES/RES1172B.png
- Additional file 4/RES/RES1173B.png
- Additional file 4/RES/RES1211B.png
- Additional file 4/RES/RES1212B.png
- Additional file 4/RES/RES1213B.png
- Additional file 4/RES/RES1221B.png
- Additional file 4/RES/RES1222B.png
- Additional file 4/RES/RES1223B.png
- Additional file 4/RES/RES1231B.png
- Additional file 4/RES/RES1232B.png
- Additional file 4/RES/RES1233B.png
- Additional file 4/RES/RES1241B.png
- Additional file 4/RES/RES1242B.png
- Additional file 4/RES/RES1243B.png
- Additional file 4/RES/RES1251B.png
- Additional file 4/RES/RES1252B.png
- Additional file 4/RES/RES1253B.png
- Additional file 4/RES/RES1261B.png
- Additional file 4/RES/RES1262B.png
- Additional file 4/RES/RES1263B.png
- Additional file 4/RES/RES1271B.png
- Additional file 4/RES/RES1272B.png
- Additional file 4/RES/RES1273B.png
- Additional file 4/RES/RES1311B.png
- Additional file 4/RES/RES1312B.png
- Additional file 4/RES/RES1313B.png
- Additional file 4/RES/RES1321B.png
- Additional file 4/RES/RES1322B.png
- Additional file 4/RES/RES1323B.png
- Additional file 4/RES/RES1331B.png
- Additional file 4/RES/RES1332B.png
- Additional file 4/RES/RES1333B.png
- Additional file 4/RES/RES1341B.png
- Additional file 4/RES/RES1342B.png
- Additional file 4/RES/RES1343B.png
- Additional file 4/RES/RES1351B.png
- Additional file 4/RES/RES1352B.png
- Additional file 4/RES/RES1353B.png
- Additional file 4/RES/RES1361B.png
- Additional file 4/RES/RES1362B.png
- Additional file 4/RES/RES1363B.png
- Additional file 4/RES/RES1371B.png
- Additional file 4/RES/RES1372B.png
- Additional file 4/RES/RES1373B.png
- Additional file 4/RES/RES1411B.png
- Additional file 4/RES/RES1412B.png
- Additional file 4/RES/RES1413B.png
- Additional file 4/RES/RES1421B.png
- Additional file 4/RES/RES1422B.png
- Additional file 4/RES/RES1423B.png
- Additional file 4/RES/RES1431B.png
- Additional file 4/RES/RES1432B.png
- Additional file 4/RES/RES1433B.png
- Additional file 4/RES/RES1441B.png
- Additional file 4/RES/RES1442B.png
- Additional file 4/RES/RES1443B.png
- Additional file 4/RES/RES1451B.png
- Additional file 4/RES/RES1452B.png
- Additional file 4/RES/RES1453B.png
- Additional file 4/RES/RES1461B.png
- Additional file 4/RES/RES1462B.png
- Additional file 4/RES/RES1463B.png
- Additional file 4/RES/RES1471B.png
- Additional file 4/RES/RES1472B.png
- Additional file 4/RES/RES1473B.png
- Additional file 4/RES/RES1511B.png
- Additional file 4/RES/RES1512B.png
- Additional file 4/RES/RES1513B.png
- Additional file 4/RES/RES1521B.png
- Additional file 4/RES/RES1522B.png
- Additional file 4/RES/RES1523B.png
- Additional file 4/RES/RES1531B.png
- Additional file 4/RES/RES1532B.png
- Additional file 4/RES/RES1533B.png
- Additional file 4/RES/RES1541B.png
- Additional file 4/RES/RES1542B.png
- Additional file 4/RES/RES1543B.png
- Additional file 4/RES/RES1551B.png
- Additional file 4/RES/RES1552B.png
- Additional file 4/RES/RES1553B.png
- Additional file 4/RES/RES1561B.png
- Additional file 4/RES/RES1562B.png
- Additional file 4/RES/RES1563B.png
- Additional file 4/RES/RES1571B.png
- Additional file 4/RES/RES1572B.png
- Additional file 4/RES/RES1573B.png
- Additional file 4/RES/RES2111B.png
- Additional file 4/RES/RES2112B.png
- Additional file 4/RES/RES2113B.png
- Additional file 4/RES/RES2121B.png
- Additional file 4/RES/RES2122B.png
- Additional file 4/RES/RES2123B.png
- Additional file 4/RES/RES2131B.png
- Additional file 4/RES/RES2132B.png
- Additional file 4/RES/RES2133B.png
- Additional file 4/RES/RES2141B.png
- Additional file 4/RES/RES2142B.png
- Additional file 4/RES/RES2143B.png
- Additional file 4/RES/RES2151B.png
- Additional file 4/RES/RES2152B.png
- Additional file 4/RES/RES2153B.png
- Additional file 4/RES/RES2161B.png
- Additional file 4/RES/RES2162B.png
- Additional file 4/RES/RES2163B.png
- Additional file 4/RES/RES2171B.png
- Additional file 4/RES/RES2172B.png
- Additional file 4/RES/RES2173B.png
- Additional file 4/RES/RES2211B.png
- Additional file 4/RES/RES2212B.png
- Additional file 4/RES/RES2213B.png
- Additional file 4/RES/RES2221B.png
- Additional file 4/RES/RES2222B.png
- Additional file 4/RES/RES2223B.png
- Additional file 4/RES/RES2231B.png
- Additional file 4/RES/RES2232B.png
- Additional file 4/RES/RES2233B.png
- Additional file 4/RES/RES2241B.png
- Additional file 4/RES/RES2242B.png
- Additional file 4/RES/RES2243B.png
- Additional file 4/RES/RES2251B.png
- Additional file 4/RES/RES2252B.png
- Additional file 4/RES/RES2253B.png
- Additional file 4/RES/RES2261B.png
- Additional file 4/RES/RES2262B.png
- Additional file 4/RES/RES2263B.png
- Additional file 4/RES/RES2271B.png
- Additional file 4/RES/RES2272B.png
- Additional file 4/RES/RES2273B.png
- Additional file 4/RES/RES2311B.png
- Additional file 4/RES/RES2312B.png
- Additional file 4/RES/RES2313B.png
- Additional file 4/RES/RES2321B.png
- Additional file 4/RES/RES2322B.png
- Additional file 4/RES/RES2323B.png
- Additional file 4/RES/RES2331B.png
- Additional file 4/RES/RES2332B.png
- Additional file 4/RES/RES2333B.png
- Additional file 4/RES/RES2341B.png
- Additional file 4/RES/RES2342B.png
- Additional file 4/RES/RES2343B.png
- Additional file 4/RES/RES2351B.png
- Additional file 4/RES/RES2352B.png
- Additional file 4/RES/RES2353B.png
- Additional file 4/RES/RES2361B.png
- Additional file 4/RES/RES2362B.png
- Additional file 4/RES/RES2363B.png
- Additional file 4/RES/RES2371B.png
- Additional file 4/RES/RES2372B.png
- Additional file 4/RES/RES2373B.png
- Additional file 4/RES/RES2411B.png
- Additional file 4/RES/RES2412B.png
- Additional file 4/RES/RES2413B.png
- Additional file 4/RES/RES2421B.png
- Additional file 4/RES/RES2422B.png
- Additional file 4/RES/RES2423B.png
- Additional file 4/RES/RES2431B.png
- Additional file 4/RES/RES2432B.png
- Additional file 4/RES/RES2433B.png
- Additional file 4/RES/RES2441B.png
- Additional file 4/RES/RES2442B.png
- Additional file 4/RES/RES2443B.png
- Additional file 4/RES/RES2451B.png
- Additional file 4/RES/RES2452B.png
- Additional file 4/RES/RES2453B.png
- Additional file 4/RES/RES2461B.png
- Additional file 4/RES/RES2462B.png
- Additional file 4/RES/RES2463B.png
- Additional file 4/RES/RES2471B.png
- Additional file 4/RES/RES2472B.png
- Additional file 4/RES/RES2473B.png
- Additional file 4/RES/RES2511B.png
- Additional file 4/RES/RES2512B.png
- Additional file 4/RES/RES2513B.png
- Additional file 4/RES/RES2521B.png
- Additional file 4/RES/RES2522B.png
- Additional file 4/RES/RES2523B.png
- Additional file 4/RES/RES2531B.png
- Additional file 4/RES/RES2532B.png
- Additional file 4/RES/RES2533B.png
- Additional file 4/RES/RES2541B.png
- Additional file 4/RES/RES2542B.png
- Additional file 4/RES/RES2543B.png
- Additional file 4/RES/RES2551B.png
- Additional file 4/RES/RES2552B.png
- Additional file 4/RES/RES2553B.png
- Additional file 4/RES/RES2561B.png
- Additional file 4/RES/RES2562B.png
- Additional file 4/RES/RES2563B.png
- Additional file 4/RES/RES2571B.png
- Additional file 4/RES/RES2572B.png
- Additional file 4/RES/RES2573B.png
- Additional file 4/RES/RES3111B.png
- Additional file 4/RES/RES3112B.png
- Additional file 4/RES/RES3113B.png
- Additional file 4/RES/RES3121B.png
- Additional file 4/RES/RES3122B.png
- Additional file 4/RES/RES3123B.png
- Additional file 4/RES/RES3131B.png
- Additional file 4/RES/RES3132B.png
- Additional file 4/RES/RES3133B.png
- Additional file 4/RES/RES3141B.png
- Additional file 4/RES/RES3142B.png
- Additional file 4/RES/RES3143B.png
- Additional file 4/RES/RES3151B.png
- Additional file 4/RES/RES3152B.png
- Additional file 4/RES/RES3153B.png
- Additional file 4/RES/RES3161B.png
- Additional file 4/RES/RES3162B.png
- Additional file 4/RES/RES3163B.png
- Additional file 4/RES/RES3171B.png
- Additional file 4/RES/RES3172B.png
- Additional file 4/RES/RES3173B.png
- Additional file 4/RES/RES3211B.png
- Additional file 4/RES/RES3212B.png
- Additional file 4/RES/RES3213B.png
- Additional file 4/RES/RES3221B.png
- Additional file 4/RES/RES3222B.png
- Additional file 4/RES/RES3223B.png
- Additional file 4/RES/RES3231B.png
- Additional file 4/RES/RES3232B.png
- Additional file 4/RES/RES3233B.png
- Additional file 4/RES/RES3241B.png
- Additional file 4/RES/RES3242B.png
- Additional file 4/RES/RES3243B.png
- Additional file 4/RES/RES3251B.png
- Additional file 4/RES/RES3252B.png
- Additional file 4/RES/RES3253B.png
- Additional file 4/RES/RES3261B.png
- Additional file 4/RES/RES3262B.png
- Additional file 4/RES/RES3263B.png
- Additional file 4/RES/RES3271B.png
- Additional file 4/RES/RES3272B.png
- Additional file 4/RES/RES3273B.png
- Additional file 4/RES/RES3311B.png
- Additional file 4/RES/RES3312B.png
- Additional file 4/RES/RES3313B.png
- Additional file 4/RES/RES3321B.png
- Additional file 4/RES/RES3322B.png
- Additional file 4/RES/RES3323B.png
- Additional file 4/RES/RES3331B.png
- Additional file 4/RES/RES3332B.png
- Additional file 4/RES/RES3333B.png
- Additional file 4/RES/RES3341B.png
- Additional file 4/RES/RES3342B.png
- Additional file 4/RES/RES3343B.png
- Additional file 4/RES/RES3351B.png
- Additional file 4/RES/RES3352B.png
- Additional file 4/RES/RES3353B.png
- Additional file 4/RES/RES3361B.png
- Additional file 4/RES/RES3362B.png
- Additional file 4/RES/RES3363B.png
- Additional file 4/RES/RES3371B.png
- Additional file 4/RES/RES3372B.png
- Additional file 4/RES/RES3373B.png
- Additional file 4/RES/RES3411B.png
- Additional file 4/RES/RES3412B.png
- Additional file 4/RES/RES3413B.png
- Additional file 4/RES/RES3421B.png
- Additional file 4/RES/RES3422B.png
- Additional file 4/RES/RES3423B.png
- Additional file 4/RES/RES3431B.png
- Additional file 4/RES/RES3432B.png
- Additional file 4/RES/RES3433B.png
- Additional file 4/RES/RES3441B.png
- Additional file 4/RES/RES3442B.png
- Additional file 4/RES/RES3443B.png
- Additional file 4/RES/RES3451B.png
- Additional file 4/RES/RES3452B.png
- Additional file 4/RES/RES3453B.png
- Additional file 4/RES/RES3461B.png
- Additional file 4/RES/RES3462B.png
- Additional file 4/RES/RES3463B.png
- Additional file 4/RES/RES3471B.png
- Additional file 4/RES/RES3472B.png
- Additional file 4/RES/RES3473B.png
- Additional file 4/RES/RES3511B.png
- Additional file 4/RES/RES3512B.png
- Additional file 4/RES/RES3513B.png
- Additional file 4/RES/RES3521B.png
[truncated: 17 more entries]
